# Supplementary material for: Poa secunda local collections and commercial releases: A genotypic evaluation
Source: PLoS One. 2017 Apr 3;12(4):e0173221. doi: 10.1371/journal.pone.0173221 (PMC5378323; doi:10.1371/journal.pone.0173221)
Supplement: S1 Dataset — (TXT) [file pone.0173221.s001.txt]

REP	GROUP	91.4_F_C	96.7_F_C	104.6_F_C	105.3_F_C	114.9_F_C	117.8_F_C	128.4_F_C	129.9_F_C	162.3_F_C	165.3_F_C	177.8_F_C	193.5_F_C	196.1_F_C	204.8_F_C	211.4_F_C	258.5_F_C	266.4_F_C	298.2_F_C	67.6_H_C	118.1_H_C	172.6_H_C	201.4_H_C	210.5_H_C	238.4_H_C	243.1_H_C	93.1_N_C	104.2_N_C	125.1_N_C	140.9_N_C	148.8_N_C	157.8_N_C	197.4_N_C	251.2_N_C	55_F_T	90.8_F_T	93.7_F_T	124.9_F_T	148.5_F_T	164_F_T	193_F_T	58.1_H_T	85.4_H_T	97.2_H_T	103.9_H_T	138_H_T	197.8_H_T	223.8_N_T
A_1	A	1	0	1	1	1	0	1	0	1	1	0	1	0	1	0	0	0	0	0	1	1	1	1	1	0	1	1	1	1	1	1	1	1	1	1	1	1	1	0	1	1	1	1	1	0	1	1
A_2	A	1	0	1	0	0	0	0	0	0	0	1	1	0	0	0	0	0	0	0	0	0	1	1	1	0	1	1	1	1	1	1	1	1	1	1	1	0	1	1	1	1	1	1	1	0	1	1
A_3	A	1	1	1	1	1	0	0	1	1	0	0	1	0	1	0	0	0	0	1	1	1	0	1	1	0	0	1	0	0	0	0	1	0	1	1	1	1	1	0	1	1	1	1	1	1	1	1
A_4	A	1	0	1	1	1	0	0	0	1	0	1	1	1	1	0	1	1	0	1	1	1	1	0	1	0	1	0	1	0	0	0	1	1	0	1	1	1	1	0	1	1	1	1	1	1	1	0
A_5	A	1	0	1	0	0	1	0	0	1	1	1	1	0	1	0	0	0	0	0	1	1	1	1	1	0	1	1	1	1	1	0	1	1	1	1	1	1	1	0	1	1	1	1	1	1	1	1
A_6	A	1	0	1	1	1	0	0	1	1	0	1	1	0	1	1	1	1	0	0	1	1	1	1	1	0	1	0	1	1	1	0	1	1	1	1	1	1	1	0	1	1	1	1	1	1	1	1
A_7	A	1	1	1	0	0	0	0	1	1	0	0	1	0	1	0	0	0	0	1	1	1	1	1	1	0	0	1	1	0	0	0	1	0	1	1	0	1	1	0	1	1	1	1	1	1	1	1
A_8	A	1	1	1	1	0	0	0	1	1	0	1	1	1	1	0	0	0	0	0	1	1	0	1	1	0	1	1	1	1	1	1	1	1	0	1	1	1	1	0	1	1	1	1	1	1	1	1
A_9	A	1	0	1	0	1	0	0	0	1	0	1	1	0	0	0	0	1	0	0	1	1	1	1	1	0	1	1	1	1	1	0	1	1	1	1	1	1	1	1	1	1	1	1	1	1	1	1
A_10	A	1	0	1	0	0	0	0	0	1	1	1	1	0	1	0	0	0	0	0	1	1	1	1	1	0	1	1	1	1	1	1	1	1	1	1	1	0	1	0	1	1	1	1	1	1	1	1
A_11	A	1	0	1	0	0	0	1	1	1	1	0	1	0	1	0	0	0	0	1	1	1	1	1	1	0	1	1	1	0	0	1	1	1	1	1	1	1	1	1	1	0	1	1	1	1	1	1
A_12	A	1	1	1	0	1	1	1	1	1	0	1	1	1	1	0	1	1	0	0	0	1	1	1	1	0	1	1	1	0	0	1	1	0	1	1	1	0	1	1	1	1	1	1	1	1	1	1
A_13	A	1	0	1	0	0	0	0	1	1	0	1	1	0	1	0	0	0	0	0	1	0	1	1	1	0	1	1	1	1	1	1	1	1	1	1	1	1	1	0	1	1	1	1	1	1	1	0
A_14	A	1	1	1	0	0	0	0	1	1	0	0	1	0	0	0	0	0	0	1	1	0	1	1	0	0	0	1	1	1	1	1	1	1	1	1	1	1	1	0	1	0	1	1	1	1	1	1
A_15	A	0	0	1	1	1	0	1	1	1	1	0	1	0	1	0	0	0	1	0	1	0	1	1	1	1	1	1	1	1	1	1	1	1	1	1	1	1	1	0	1	1	1	1	1	0	1	1
A_16	A	1	1	1	1	0	0	0	0	1	0	1	1	0	1	1	0	0	0	0	1	1	1	1	0	0	1	1	1	0	1	1	1	1	0	1	1	0	0	1	1	1	1	1	1	1	1	1
A_17	A	1	0	1	0	0	0	0	0	1	0	0	0	0	0	0	0	0	0	0	1	1	1	1	1	0	1	1	1	1	1	1	1	1	0	1	1	1	1	0	1	1	1	1	1	1	1	0
A_18	A	1	0	1	0	0	0	0	0	1	0	0	1	0	0	0	0	1	0	1	1	1	1	1	1	0	1	0	1	0	1	1	1	1	1	1	0	1	1	1	1	1	1	1	1	1	1	1
A_19	A	1	0	1	0	0	0	0	1	1	0	0	1	0	1	0	1	0	0	1	1	1	1	1	1	0	1	1	1	0	0	0	1	1	1	1	1	1	1	0	1	0	1	1	1	1	1	1
A_20	A	1	0	1	0	0	0	0	0	1	0	1	1	0	0	0	0	1	0	0	1	0	1	1	1	0	1	0	1	1	1	1	1	1	1	1	1	1	1	0	1	1	1	1	1	1	1	1
A_21	A	1	0	1	0	0	0	0	0	1	0	0	1	0	0	0	0	1	0	1	1	1	0	1	1	0	1	0	0	0	0	1	1	1	1	1	1	1	1	1	1	1	1	1	1	1	1	0
A_22	A	1	0	1	1	1	1	0	0	1	0	1	1	0	0	0	0	1	0	1	1	1	0	1	1	0	0	0	0	0	0	0	0	1	1	1	1	1	1	0	1	1	1	1	1	1	1	1
B_1	B	1	0	1	0	0	0	0	0	1	0	0	1	0	1	0	0	0	0	0	1	0	1	1	1	0	1	1	1	1	1	1	1	1	1	1	1	1	1	0	1	1	1	1	1	1	1	1
B_2	B	1	0	1	0	0	0	0	1	1	1	1	0	0	0	1	0	0	0	0	1	1	1	1	1	0	1	1	1	0	1	1	1	1	1	1	1	1	1	1	1	1	1	1	1	1	1	1
B_3	B	1	0	1	0	1	0	0	1	1	0	0	1	0	0	1	0	0	0	0	1	1	1	1	1	0	1	1	1	0	0	1	0	1	1	1	0	1	1	1	1	1	1	1	1	1	1	1
B_4	B	1	0	1	0	0	0	0	0	1	0	0	1	0	0	0	0	0	0	0	1	0	0	1	1	0	1	1	1	1	1	1	1	1	1	1	1	1	1	0	1	1	1	1	0	1	1	1
B_5	B	1	0	1	1	1	0	0	1	1	0	0	1	0	1	0	0	0	0	1	1	1	1	1	1	1	0	1	1	0	1	0	1	1	1	1	1	1	1	1	1	1	1	1	0	1	0	1
B_6	B	1	0	1	0	1	0	0	1	1	0	0	1	1	1	0	0	0	0	0	1	1	1	1	1	0	0	1	1	1	1	0	1	1	1	1	0	1	1	1	1	1	1	1	1	1	1	1
B_7	B	1	0	1	0	0	0	0	0	1	1	1	1	0	0	1	0	0	0	1	1	1	1	1	1	0	1	1	1	0	0	0	1	1	1	1	1	1	1	0	1	0	1	1	1	1	1	1
B_8	B	1	0	1	0	1	0	0	0	0	0	0	1	1	1	0	0	0	0	1	1	1	1	1	1	0	1	1	1	0	1	0	1	1	1	1	1	1	1	0	1	1	1	1	1	1	1	1
B_9	B	1	0	1	0	0	0	0	0	1	0	1	1	0	0	0	0	0	0	0	0	0	1	1	1	0	1	1	1	1	1	1	1	1	1	1	1	1	1	0	1	1	1	1	1	1	1	1
B_10	B	1	0	1	0	0	0	0	1	1	1	0	0	1	0	0	1	0	0	1	1	1	1	1	1	0	1	1	1	1	1	0	1	1	1	1	1	1	1	0	0	1	1	0	1	1	1	1
B_11	B	1	0	1	0	1	0	0	0	1	0	0	1	0	0	0	0	0	0	0	1	1	1	0	1	1	1	1	1	1	1	0	1	1	1	1	1	1	1	0	1	1	1	1	1	1	1	1
B_12	B	1	0	1	0	1	1	0	1	1	0	0	1	1	1	0	0	0	0	0	1	1	1	1	1	1	0	1	0	0	0	0	1	0	1	1	1	1	1	1	1	1	1	1	1	1	1	1
B_13	B	1	0	1	0	1	0	0	1	1	0	0	1	0	0	0	1	0	1	0	1	1	1	1	1	1	1	1	1	1	1	0	1	1	0	1	1	1	0	0	1	1	1	1	1	1	1	1
B_14	B	1	0	1	0	1	0	0	1	1	0	0	1	1	1	0	0	0	1	0	0	1	1	0	1	0	1	1	1	1	1	1	1	1	0	1	1	1	0	0	1	1	1	1	1	1	1	1
B_15	B	1	0	1	1	0	0	1	1	1	1	1	1	0	0	1	0	0	0	1	1	0	0	1	1	1	0	1	1	0	0	0	1	1	1	1	1	1	1	1	1	0	1	1	0	1	1	1
B_16	B	1	0	1	0	0	0	0	1	1	0	0	1	1	0	0	0	0	0	0	1	1	1	1	0	1	1	1	1	1	1	1	1	1	1	1	1	0	1	0	1	1	1	1	1	1	1	0
B_17	B	1	1	1	0	0	0	0	1	1	0	0	1	1	0	1	0	1	0	0	1	1	1	1	1	0	1	1	1	1	0	1	1	1	1	1	1	1	0	0	1	1	1	1	1	1	1	1
B_18	B	1	1	1	0	0	1	0	1	1	0	0	1	0	0	0	1	0	0	0	1	1	1	1	1	0	1	1	1	1	1	0	1	1	1	1	0	1	1	0	1	1	1	1	1	1	1	1
B_19	B	0	0	1	0	0	0	1	1	1	1	0	1	0	1	0	1	1	0	1	1	1	1	1	1	0	1	1	1	1	1	1	1	1	1	1	1	0	1	0	1	1	1	1	1	1	1	0
B_20	B	1	0	1	0	0	1	0	1	1	1	1	1	0	1	0	0	0	0	0	1	1	0	0	1	0	1	1	1	1	1	1	1	1	1	1	1	1	1	1	1	1	1	1	1	1	1	1
B_21	B	1	0	1	0	0	0	0	0	1	0	1	1	1	1	1	0	0	0	0	1	1	1	1	1	0	1	1	1	1	1	1	1	1	1	1	1	1	1	0	1	1	1	1	1	1	1	1
B_22	B	1	1	1	0	1	0	1	1	1	0	0	1	1	1	0	0	0	1	0	1	1	1	1	1	1	1	1	1	1	1	0	1	1	1	1	1	1	1	0	1	1	1	1	1	0	1	1
C_1	C	1	0	1	0	1	0	0	1	1	0	0	1	0	0	0	0	0	0	0	1	1	1	1	1	1	1	1	1	1	1	0	1	1	1	1	1	1	1	0	1	1	1	1	1	1	1	1
C_2	C	1	1	1	0	0	0	0	1	1	1	0	1	0	0	0	0	1	0	0	0	1	1	1	1	0	1	1	1	1	1	1	1	1	1	1	1	0	1	0	1	1	1	1	1	1	1	0
C_3	C	1	0	1	0	1	0	0	1	1	0	0	1	0	0	0	0	0	0	0	1	1	1	1	1	1	0	1	0	0	1	0	1	1	1	1	0	1	1	0	1	1	1	1	1	1	1	1
C_4	C	1	1	1	0	1	0	0	1	1	1	0	1	1	0	0	0	1	0	0	1	1	1	0	1	0	0	1	1	1	0	0	1	1	1	1	1	1	1	0	1	1	1	1	1	1	1	1
C_5	C	1	1	1	0	1	0	0	1	1	1	0	1	1	0	0	0	1	0	0	1	0	1	0	1	0	0	1	1	1	1	0	1	1	1	1	0	1	1	0	1	1	1	1	1	1	1	1
C_6	C	1	1	1	0	1	0	0	1	1	1	0	1	0	1	0	0	1	0	0	1	1	1	1	1	0	0	1	1	1	1	0	1	1	1	1	0	1	1	0	1	1	1	1	1	1	1	1
C_7	C	1	0	1	1	0	0	0	0	1	0	0	1	0	1	1	0	1	0	0	1	1	0	1	1	0	1	1	1	1	1	1	1	1	0	1	1	1	1	0	1	1	1	1	1	1	1	1
C_8	C	1	1	1	1	0	0	0	1	1	1	1	1	0	0	0	0	0	0	0	1	1	1	1	1	1	1	1	1	1	1	1	1	1	1	1	1	1	1	1	1	1	1	1	1	1	1	1
C_9	C	1	0	1	0	1	0	0	1	1	0	0	1	0	0	0	0	0	0	0	1	1	1	1	1	1	0	1	1	0	0	0	1	1	1	1	1	1	1	1	1	1	1	1	1	1	1	1
C_10	C	1	1	1	0	1	0	0	1	1	1	0	1	0	1	0	0	1	0	0	1	1	1	1	1	0	0	1	1	1	1	0	1	1	1	1	1	1	1	0	1	1	1	1	1	1	1	1
C_11	C	1	0	1	0	0	0	0	1	1	1	0	1	0	1	0	1	0	0	0	1	1	1	1	1	0	0	1	0	0	0	0	0	1	1	1	1	1	1	0	1	1	1	1	1	1	1	1
C_12	C	1	0	1	0	1	0	0	1	1	1	1	1	0	1	1	0	0	0	1	1	1	0	1	1	0	1	1	1	1	1	0	1	1	0	1	1	1	1	0	1	0	1	1	1	1	1	1
C_13	C	1	0	1	0	1	0	0	1	1	0	0	1	1	1	0	1	0	0	0	1	1	1	1	0	0	1	1	1	1	1	0	1	1	1	1	1	1	1	0	1	1	1	1	1	1	1	1
C_14	C	1	1	1	0	1	0	0	0	1	1	0	1	0	1	0	0	0	0	0	0	1	1	1	1	0	0	1	1	1	1	1	1	1	1	1	1	0	1	0	1	1	1	1	1	1	1	0
C_15	C	1	0	1	0	1	0	0	1	1	0	0	1	1	1	0	0	0	0	0	1	1	1	1	1	0	1	1	1	1	1	1	1	1	1	1	1	1	1	0	1	1	1	1	1	1	1	1
C_16	C	1	1	1	0	1	0	0	1	1	1	0	1	0	0	0	0	1	0	0	1	1	1	1	1	0	1	1	1	1	1	0	1	1	1	1	0	1	1	0	1	1	1	1	1	1	1	1
C_17	C	1	1	1	0	1	0	0	1	1	1	0	1	0	1	0	0	1	0	0	1	0	1	1	1	0	1	1	1	1	1	1	1	1	1	1	1	1	1	0	1	1	1	1	1	0	1	1
C_18	C	1	1	1	0	1	0	0	1	1	1	0	1	1	0	0	0	1	0	0	1	1	1	1	1	0	0	1	1	1	1	0	1	1	0	1	0	1	1	0	1	1	1	1	1	1	1	1
C_19	C	1	1	1	0	0	0	0	1	1	1	0	1	0	0	0	0	0	0	0	0	0	1	1	1	0	0	1	1	1	1	0	1	1	1	1	1	1	0	0	1	1	1	1	1	1	1	1
C_20	C	1	1	1	0	1	0	0	1	1	1	0	1	0	1	0	0	1	0	0	1	1	1	1	1	0	1	1	1	1	1	0	1	1	1	1	1	1	1	0	1	1	1	1	1	1	1	1
C_21	C	1	0	1	0	1	0	0	1	1	1	0	1	0	0	0	0	1	0	0	1	1	1	1	1	1	0	1	1	1	1	0	1	1	1	1	0	1	0	1	1	1	1	1	1	1	1	1
C_22	C	1	0	1	1	0	0	0	0	1	0	0	1	1	1	0	0	0	0	0	1	1	1	1	1	1	1	1	1	1	1	0	1	1	1	1	1	1	1	0	1	1	1	1	1	1	1	1
C_23	C	1	0	1	0	0	0	0	1	1	1	0	1	0	1	0	1	0	0	0	1	0	1	1	1	0	1	1	1	0	1	1	1	1	1	1	1	1	1	0	1	0	1	1	1	1	1	0
C_24	C	1	1	1	0	1	0	0	1	1	1	0	1	0	0	0	0	1	0	0	1	1	1	1	1	0	0	1	1	1	1	0	1	1	1	1	1	1	0	0	1	1	1	1	1	1	1	1
D_1	D	1	0	1	0	1	0	0	1	1	0	0	1	0	0	0	0	0	0	0	1	1	1	1	1	1	1	1	1	1	1	0	1	1	1	1	1	1	1	0	1	0	1	1	1	0	1	1
D_2	D	1	0	1	1	1	0	0	1	1	0	0	1	0	0	0	0	1	0	0	1	1	1	1	1	1	1	1	1	1	1	0	1	1	1	1	1	1	1	0	1	1	1	1	1	1	1	1
D_3	D	1	0	1	0	1	0	0	1	1	0	0	1	0	0	0	0	0	0	0	0	1	1	1	1	0	1	0	1	1	1	0	1	1	0	1	1	1	1	0	1	1	1	1	1	1	1	1
D_4	D	1	0	1	0	1	0	0	0	1	0	0	1	0	0	0	0	0	0	0	1	1	1	0	1	1	1	1	1	1	1	1	1	1	0	1	1	0	1	0	1	1	1	1	1	1	1	1
D_5	D	1	0	1	0	1	0	0	1	1	0	0	1	0	0	0	0	0	0	0	1	1	1	1	1	1	1	1	1	1	1	0	1	1	1	1	0	1	1	0	1	1	1	1	1	1	1	1
D_6	D	1	0	1	0	1	0	0	1	1	0	0	1	0	0	0	1	0	0	0	1	1	1	1	1	1	1	1	1	1	1	1	1	1	1	1	1	1	1	0	1	1	1	1	1	1	1	1
D_7	D	1	0	1	0	1	0	0	1	1	0	0	1	0	0	0	0	0	0	0	1	1	1	1	1	1	0	1	1	1	1	0	1	1	1	1	1	1	1	0	1	1	1	1	1	1	1	1
D_8	D	1	0	1	0	1	0	0	1	1	0	0	1	0	0	0	0	1	0	0	1	1	1	1	1	1	0	1	1	1	1	0	1	1	1	1	1	1	1	0	1	1	1	1	1	1	1	1
D_9	D	1	0	1	1	1	0	1	0	1	1	0	1	0	1	0	0	0	0	1	1	1	1	1	1	0	0	1	1	1	1	0	1	1	1	1	1	1	1	1	1	0	1	1	1	0	1	1
D_10	D	1	0	1	0	0	0	0	1	1	0	0	1	0	0	0	0	0	0	0	1	1	1	1	1	1	1	1	1	1	1	1	1	1	0	1	1	1	1	0	1	1	1	1	1	1	1	1
D_11	D	1	0	1	0	1	0	0	1	1	0	0	1	0	0	0	0	0	0	0	1	1	1	1	1	1	0	1	1	0	1	0	1	1	1	1	0	1	1	0	1	1	1	1	1	1	1	1
D_12	D	1	0	1	0	1	0	0	1	1	0	0	1	0	0	0	0	0	0	0	1	1	1	1	1	1	1	1	1	0	1	0	1	1	1	1	0	1	1	0	1	1	1	1	1	1	1	1
D_13	D	1	0	1	0	1	0	0	1	1	0	0	1	1	1	0	0	0	0	0	1	1	1	0	1	1	0	0	0	0	0	0	1	0	1	1	1	1	1	1	1	1	1	1	1	1	1	1
D_14	D	1	0	1	0	1	0	0	1	1	0	0	1	1	1	0	1	0	0	0	1	1	1	1	1	1	0	1	1	0	0	0	1	1	1	1	1	1	1	0	1	1	1	1	1	1	1	1
D_15	D	1	0	1	0	0	0	0	1	0	0	0	1	0	0	0	0	0	0	0	1	0	1	1	1	1	1	1	1	1	1	1	1	1	1	1	1	1	1	0	1	1	1	1	1	1	1	1
D_16	D	1	0	1	0	1	0	0	1	1	0	0	1	0	0	0	0	0	0	0	1	1	1	1	1	0	1	1	1	1	1	0	1	1	1	1	0	1	1	0	1	1	1	1	1	1	1	1
D_17	D	1	0	1	0	0	0	0	1	1	0	0	1	0	0	0	0	0	0	0	1	1	0	1	1	1	1	1	1	1	1	1	1	1	1	1	1	1	1	0	1	1	1	1	1	1	1	1
D_18	D	1	0	1	1	1	1	0	1	1	0	0	1	0	0	0	0	0	0	0	1	1	1	1	1	1	1	0	1	1	1	0	1	1	1	1	1	1	1	0	1	1	1	0	1	1	1	1
D_19	D	0	0	1	0	0	0	0	1	1	0	0	1	0	1	0	0	1	0	0	1	0	0	1	1	1	1	1	1	1	1	1	1	1	1	1	1	1	1	0	1	1	1	1	1	1	1	0
D_20	D	1	0	1	0	1	1	0	1	1	0	1	0	1	0	1	0	0	0	1	1	1	0	0	0	0	1	1	1	1	1	1	1	1	1	1	0	1	1	1	1	1	1	1	1	1	0	0
E_1	E	1	0	1	0	0	0	0	1	0	0	0	1	0	1	0	1	0	0	1	1	1	1	0	1	1	1	1	1	0	1	1	1	1	1	1	1	1	1	0	1	1	1	1	1	1	1	1
E_2	E	1	0	1	0	1	0	0	1	0	0	1	1	0	1	0	1	0	0	1	1	1	1	1	1	1	1	1	1	0	1	1	1	1	1	1	1	1	1	0	1	0	1	1	1	1	1	1
E_3	E	1	0	1	0	0	0	0	1	0	0	0	1	0	1	0	1	0	0	1	1	1	1	1	1	1	1	1	1	0	1	1	1	1	1	1	1	1	1	0	1	1	1	1	1	1	1	1
E_4	E	1	1	1	0	0	0	0	1	0	1	0	1	0	0	0	1	0	0	0	1	1	0	1	1	0	1	1	1	1	1	1	1	1	0	1	1	1	1	0	1	0	1	1	1	1	1	1
E_5	E	1	1	1	1	0	0	1	0	1	1	0	1	1	1	0	0	0	0	1	1	1	1	1	1	0	0	1	1	1	1	1	1	1	1	1	1	1	1	0	1	1	1	1	1	1	1	1
E_6	E	1	1	1	0	0	0	0	1	1	1	1	1	0	0	0	0	0	0	0	1	1	1	1	1	0	1	1	0	0	1	1	1	1	0	1	1	1	0	0	1	0	1	1	1	1	0	0
E_7	E	1	0	1	0	1	0	0	1	1	0	0	1	0	1	0	0	0	0	0	1	1	1	1	1	1	1	1	1	1	1	0	1	1	1	1	1	1	1	0	1	1	1	1	1	1	1	1
E_8	E	1	1	1	0	0	0	0	1	0	1	0	1	1	0	1	1	0	0	0	1	1	1	1	1	0	0	1	1	1	1	1	1	0	0	1	1	1	0	0	1	0	1	1	1	1	1	0
E_9	E	1	1	1	1	0	0	0	1	1	1	0	1	0	1	1	0	0	0	0	1	1	1	1	1	0	1	1	1	1	1	1	1	1	1	1	1	1	0	0	1	0	1	1	1	1	1	1
E_10	E	1	1	1	1	0	0	0	1	1	1	0	1	0	1	1	0	0	0	0	1	1	1	1	1	1	1	1	1	1	1	1	1	1	0	1	1	1	1	0	1	0	1	1	1	1	1	0
E_11	E	1	0	1	1	0	1	0	0	0	1	1	1	0	1	0	0	1	0	0	1	1	1	1	1	0	1	0	1	0	1	1	1	1	0	1	1	1	0	0	1	1	1	1	1	0	1	1
G_1	G	1	0	1	1	0	1	0	1	1	0	0	1	1	1	0	1	0	0	0	1	1	1	1	1	0	1	1	1	1	1	0	1	1	0	1	1	1	0	0	1	1	1	1	1	0	1	1
G_2	G	1	0	1	1	0	0	0	1	1	0	0	1	0	0	0	0	0	0	0	1	1	1	1	1	0	1	1	1	1	1	1	1	1	1	1	1	1	1	1	1	1	1	1	1	1	1	1
G_3	G	1	0	1	0	0	0	0	1	1	0	0	1	0	0	0	0	0	0	0	1	1	1	1	1	0	1	1	1	1	1	1	1	1	1	1	1	1	1	1	1	1	1	1	1	1	1	1
G_4	G	1	0	1	1	0	0	0	1	1	0	0	1	0	0	0	0	0	0	0	1	1	1	1	1	0	1	1	1	1	1	1	1	1	1	1	1	1	1	1	1	1	1	1	1	1	0	1
G_5	G	1	0	1	0	0	0	1	0	1	0	0	1	0	1	0	1	0	0	0	1	1	1	1	1	1	1	1	1	1	1	1	1	1	1	1	1	1	1	0	1	1	1	1	1	1	1	1
G_6	G	1	0	1	1	0	0	0	1	1	1	0	1	1	0	0	0	0	0	0	1	1	1	1	1	0	1	0	1	1	0	1	1	1	1	1	1	1	1	0	1	0	1	1	1	0	1	1
G_7	G	1	0	1	1	0	0	1	1	1	0	1	1	0	1	0	0	0	0	0	1	1	1	1	1	1	0	1	1	0	1	1	1	1	0	1	1	1	0	0	1	1	1	0	1	1	1	1
G_8	G	1	1	1	0	0	0	1	0	0	1	0	1	1	1	0	0	0	0	0	1	1	1	1	1	0	1	1	1	1	1	1	1	1	1	1	1	1	1	0	1	1	1	1	1	1	1	1
G_9	G	1	0	1	1	0	1	0	1	1	0	0	1	1	1	0	1	0	0	0	1	1	1	1	1	0	1	1	1	1	1	0	1	1	0	1	1	1	0	0	1	0	1	1	1	0	1	1
G_10	G	1	1	1	1	0	0	1	0	1	1	0	1	1	1	0	0	0	0	0	1	1	1	1	1	0	1	1	1	1	1	1	1	1	1	1	1	1	1	0	1	1	1	1	1	1	1	1
G_11	G	1	0	1	0	1	0	0	1	0	0	0	1	0	0	0	0	0	0	0	1	1	1	1	1	0	1	1	1	1	1	1	1	1	1	1	1	1	1	0	1	1	1	1	1	1	1	1
G_12	G	1	0	1	1	0	0	0	1	1	0	0	1	0	0	0	0	0	0	0	1	1	1	1	1	0	0	1	1	1	1	1	1	1	1	1	1	1	1	1	1	1	1	1	1	1	0	1
G_13	G	1	0	1	0	0	0	0	1	1	0	0	1	0	1	0	0	0	0	0	1	1	1	1	1	0	0	0	1	1	1	1	1	0	1	1	1	1	0	0	1	1	1	1	1	0	0	1
F_1	F	1	0	1	1	0	0	1	1	1	1	1	1	0	0	0	0	0	0	0	1	1	1	1	1	1	1	0	1	0	1	0	1	1	1	1	1	1	1	1	1	0	1	1	1	1	1	1
F_2	F	1	0	1	0	0	0	0	1	1	1	0	1	0	0	1	0	0	0	1	1	1	1	1	1	1	1	1	1	1	1	1	1	1	1	1	1	1	1	0	1	1	1	1	1	1	1	0
F_3	F	1	0	1	1	0	0	0	1	1	1	0	1	0	1	0	0	1	0	1	1	1	0	1	1	0	1	1	1	0	1	0	1	1	1	1	1	1	0	0	0	1	1	1	1	1	0	1
F_4	F	1	0	1	0	0	0	0	1	1	0	1	1	0	0	0	0	0	0	1	1	1	1	1	1	0	1	1	1	1	1	1	1	1	1	0	1	1	0	1	1	1	1	0	1	0	1	1
F_5	F	1	0	1	0	1	0	0	0	1	1	1	1	1	1	0	0	0	0	1	1	1	1	1	1	0	1	0	0	1	1	0	1	0	1	1	1	1	1	0	1	1	1	1	0	1	1	1
F_6	F	1	0	1	0	0	0	0	0	1	1	1	1	0	0	0	1	0	0	0	1	0	1	1	1	0	1	0	1	1	1	1	1	1	1	1	1	1	1	0	1	1	1	1	1	1	1	0
F_7	F	1	0	1	1	0	0	0	1	1	1	0	1	0	1	0	0	1	0	1	1	1	1	1	1	0	1	1	1	0	1	0	1	1	0	1	1	1	1	0	1	1	1	1	1	0	1	1
F_8	F	1	0	1	0	0	0	0	0	1	0	0	1	0	1	0	0	0	0	1	1	1	1	1	1	0	1	1	1	1	1	1	1	1	1	1	1	1	1	0	0	0	1	1	1	1	1	1
F_9	F	1	0	1	0	0	0	0	1	1	1	1	0	0	0	1	0	1	0	1	1	1	1	1	1	0	1	1	1	1	1	1	1	1	1	1	1	1	0	0	0	1	1	1	1	1	1	1
F_10	F	1	0	1	0	0	0	0	0	1	0	0	1	0	1	0	0	0	0	1	1	1	1	1	1	0	1	1	1	1	1	1	1	1	1	1	1	1	1	0	0	0	1	1	1	1	1	1
F_11	F	1	0	1	0	0	0	0	0	1	0	0	1	0	1	0	0	0	0	1	1	1	1	1	1	0	1	1	1	1	1	1	1	1	1	1	1	1	1	0	0	0	1	1	1	1	1	1
HP_1	HP	0	1	1	1	0	0	1	1	1	0	0	1	0	1	0	0	0	0	0	1	1	1	1	1	0	1	1	1	1	1	0	0	0	1	1	1	1	1	0	1	1	1	1	1	1	1	1
HP_2	HP	0	0	1	1	0	0	0	1	1	0	0	1	0	1	1	0	1	0	0	1	0	1	1	0	0	0	1	1	1	1	1	1	1	1	1	1	1	1	1	1	1	1	1	1	1	1	0
HP_3	HP	0	1	1	0	0	0	0	1	1	1	0	0	0	1	0	0	0	0	0	1	1	1	1	0	0	1	1	1	1	1	1	1	0	1	1	1	1	1	0	1	1	1	1	1	1	1	0
HP_4	HP	1	1	1	1	1	1	0	0	1	1	0	1	0	1	0	1	0	0	0	1	1	1	0	1	0	1	1	1	1	1	1	1	0	1	1	1	1	0	0	0	1	1	1	1	1	1	1
HP_5	HP	1	1	1	1	0	0	0	1	1	0	0	1	0	1	0	0	0	1	0	1	1	1	1	0	1	1	1	1	1	1	1	1	1	1	1	1	0	1	0	1	1	1	1	1	1	1	1
HP_6	HP	1	0	1	0	1	1	0	1	1	0	1	1	0	1	1	1	0	0	0	0	1	0	1	1	0	1	0	1	1	1	1	1	1	1	1	1	1	1	1	1	1	1	1	1	1	1	1
HP_7	HP	1	1	1	1	1	0	0	1	1	0	0	1	0	1	0	0	0	1	0	1	1	1	1	1	1	1	1	1	1	1	1	1	1	1	1	1	0	1	0	1	1	1	1	1	1	1	0
HP_8	HP	0	1	1	0	0	0	0	0	1	1	0	1	0	0	0	0	0	0	0	1	0	1	1	0	0	1	1	1	1	1	1	1	1	1	1	1	1	1	1	1	1	0	1	1	1	1	1
HP_9	HP	1	0	1	0	0	0	0	0	0	1	0	0	0	0	1	1	0	0	0	0	1	1	1	1	0	0	0	1	1	1	1	1	1	1	1	1	1	1	0	0	1	1	1	1	1	1	0
HP_10	HP	1	1	1	0	0	0	0	1	1	1	0	1	0	1	0	0	0	1	0	1	0	0	1	0	1	0	1	1	1	1	1	1	1	1	1	1	1	1	0	1	1	1	1	1	1	1	0
HP_11	HP	1	1	1	1	1	0	0	1	1	0	0	1	0	1	0	0	0	0	0	1	1	1	1	1	1	0	1	1	1	1	1	1	1	1	1	1	1	1	0	1	1	1	1	1	1	1	1
HP_12	HP	0	0	1	0	0	0	0	0	1	0	0	1	0	1	1	0	0	0	0	1	0	1	1	1	0	1	1	1	1	1	1	1	1	1	1	1	1	1	1	1	1	1	1	1	1	1	1
HP_13	HP	1	1	1	0	1	0	1	1	1	1	0	1	0	0	0	0	0	0	0	1	0	1	1	1	0	1	0	0	1	0	0	0	0	1	1	1	1	1	1	1	1	1	1	1	1	1	1
HP_14	HP	0	0	1	1	0	0	0	0	1	0	0	1	0	1	0	1	0	0	0	1	1	1	1	1	0	1	1	1	1	1	1	1	1	1	1	1	1	1	1	1	1	0	0	1	1	1	1
HP_15	HP	1	0	1	1	0	0	0	1	1	0	0	1	0	1	1	0	0	1	0	1	1	1	1	1	1	1	1	1	1	1	1	1	1	1	1	1	0	1	0	1	1	1	1	1	1	1	1
HP_16	HP	0	0	1	0	0	1	0	1	1	1	0	0	0	1	0	0	0	0	1	1	1	1	1	1	0	1	1	1	1	1	1	1	0	1	1	1	1	1	0	1	1	1	1	1	1	1	1
HP_17	HP	0	1	1	0	0	1	0	1	1	1	0	0	0	1	0	0	0	0	0	1	1	1	1	1	0	1	1	1	1	1	1	0	0	1	1	1	1	1	0	1	0	1	1	1	1	1	1
MT1_1	MT1	1	1	1	0	1	1	0	1	1	1	0	1	1	1	1	1	1	0	0	1	1	1	1	1	0	1	1	1	1	1	1	1	1	1	1	1	1	1	0	1	1	1	1	1	1	1	1
MT1_2	MT1	1	0	1	0	1	0	1	1	1	1	0	1	0	0	0	0	0	0	0	1	1	1	1	1	0	1	1	0	1	1	0	1	1	1	1	1	1	1	1	1	1	1	1	1	1	1	1
MT1_3	MT1	1	0	1	0	1	0	0	1	1	1	1	0	0	1	0	0	0	0	0	1	1	1	1	1	0	1	1	1	1	1	1	1	1	0	1	1	1	1	0	1	1	1	1	1	1	1	0
MT1_4	MT1	1	1	1	1	0	0	1	0	1	1	0	0	0	1	1	1	0	0	0	1	1	1	1	1	0	1	1	1	1	1	1	1	0	1	1	1	1	1	0	1	1	1	0	1	0	1	1
MT1_5	MT1	1	0	1	0	1	0	0	1	1	1	0	1	0	0	0	0	0	0	1	1	1	1	1	1	0	1	1	1	1	0	0	1	0	1	1	1	1	1	1	1	1	1	1	1	1	1	0
MT1_6	MT1	1	0	1	0	0	0	0	0	1	0	1	1	0	0	0	0	0	0	0	1	0	1	1	1	1	1	1	1	1	1	1	1	1	1	1	1	1	1	1	1	1	1	1	1	1	1	0
MT1_7	MT1	1	0	1	0	1	0	0	0	1	1	0	1	0	0	0	0	0	0	0	1	1	1	1	1	0	1	1	1	1	1	0	1	1	1	1	1	1	1	1	1	1	1	1	1	1	1	0
MT1_8	MT1	1	0	1	0	1	0	0	0	1	1	0	1	0	0	0	1	1	0	0	1	1	1	1	1	1	1	1	1	1	1	1	1	1	1	1	1	1	1	1	1	1	1	1	1	1	1	0
MT1_9	MT1	1	0	1	0	1	1	0	1	1	1	0	1	0	0	1	0	0	0	0	1	1	1	1	1	1	1	1	0	1	1	0	1	1	1	1	1	1	0	0	1	1	1	1	1	1	1	1
MT1_10	MT1	1	1	1	0	1	0	0	0	1	1	0	1	0	0	0	0	0	0	0	1	1	1	1	1	1	1	1	1	1	1	0	1	1	1	1	1	1	1	1	1	1	1	1	1	1	1	1
MT1_11	MT1	1	0	1	0	0	0	1	1	1	1	0	0	1	0	0	0	0	0	1	1	1	1	1	1	1	1	1	1	1	1	0	1	1	1	1	1	1	1	0	1	1	1	1	1	1	1	1
MT1_12	MT1	1	0	0	0	0	1	1	0	1	1	0	1	0	0	0	0	0	0	0	1	1	1	0	0	0	1	1	1	1	1	1	1	1	1	1	1	0	1	0	1	1	1	1	1	1	1	1
MT1_13	MT1	1	0	1	1	0	0	0	1	1	1	0	1	0	1	0	0	0	0	0	1	0	1	1	1	0	1	1	1	1	0	1	1	0	1	1	1	1	1	0	1	1	1	1	1	0	1	1
MT1_14	MT1	1	0	1	0	0	0	0	1	1	1	0	1	0	0	0	0	0	0	0	1	1	1	1	1	0	1	1	1	1	1	0	1	1	1	1	1	1	1	0	0	0	1	1	1	1	1	0
MT1_15	MT1	1	0	1	0	1	1	0	1	1	1	0	1	0	0	0	0	0	0	0	1	1	1	1	1	1	1	0	1	1	0	0	1	1	1	1	1	1	1	1	1	1	1	1	1	1	1	0
MT1_16	MT1	0	0	1	1	0	0	1	1	1	1	0	1	0	1	0	0	0	0	0	1	1	1	1	1	1	1	1	1	1	1	0	1	1	1	1	1	1	1	0	1	1	1	0	0	1	1	1
OPP_1	OPP	1	0	1	0	1	0	1	0	1	1	0	1	0	1	0	0	0	1	1	1	0	1	1	1	0	1	1	1	1	1	1	0	1	1	0	1	1	1	1	1	1	0	1	1	1	1	1
OPP_2	OPP	1	0	1	1	0	0	1	0	1	1	0	1	0	1	0	0	0	1	0	1	1	1	1	1	0	1	1	1	1	1	1	0	1	1	0	1	1	1	1	1	1	1	1	1	1	1	1
OPP_3	OPP	1	0	1	0	0	0	1	0	1	1	0	0	0	1	0	0	0	1	0	1	1	1	1	1	0	1	1	1	1	1	1	0	1	1	0	1	1	1	1	1	1	0	0	0	0	1	1
OPP_4	OPP	1	0	1	1	0	0	1	0	1	1	1	1	0	1	0	0	0	1	0	1	1	1	1	1	0	1	1	1	1	1	1	0	1	1	0	1	0	1	1	0	1	1	1	0	0	1	0
OPP_5	OPP	1	0	1	1	1	0	1	0	1	1	0	1	0	1	0	0	0	0	0	0	1	1	1	1	0	1	1	1	1	1	1	0	1	1	0	1	1	1	1	1	1	1	1	1	0	1	1
OPP_6	OPP	1	0	1	0	0	0	1	0	1	1	0	1	0	1	0	0	0	1	0	1	1	1	1	1	0	1	1	1	1	1	1	0	1	1	0	1	1	1	1	1	1	1	0	0	1	1	1
OPP_7	OPP	1	0	0	0	0	0	1	0	1	1	0	0	0	0	0	0	0	1	0	1	1	1	1	1	0	1	1	1	1	1	0	0	1	1	0	1	1	1	1	1	1	1	0	1	1	0	1
OPP_8	OPP	1	0	1	0	0	0	1	0	1	1	0	0	0	1	0	0	0	0	0	1	1	1	1	1	0	1	1	1	1	1	1	0	1	1	0	1	1	1	1	1	1	1	0	0	1	0	1
OPP_9	OPP	1	0	1	0	0	0	1	0	1	1	0	1	0	1	0	0	0	1	0	1	1	1	1	1	0	1	1	1	1	1	1	0	1	1	0	1	1	1	1	1	1	1	0	1	1	1	1
OPP_10	OPP	1	0	0	1	0	0	1	0	1	1	0	1	0	1	0	0	0	1	0	1	1	1	1	1	0	1	1	1	1	1	1	0	1	1	0	1	1	1	0	1	1	1	0	1	0	1	1
OPP_11	OPP	1	0	1	1	0	0	1	0	1	1	1	1	0	1	0	0	0	1	0	0	1	1	1	1	0	1	1	1	1	1	1	0	1	1	0	1	1	1	1	1	1	1	0	1	1	1	1
OPP_12	OPP	1	0	1	0	0	0	1	0	1	1	0	1	0	1	0	0	0	1	0	1	1	1	1	1	0	1	1	1	1	1	1	0	1	1	0	1	1	1	1	1	1	0	0	0	1	1	1
OPP_13	OPP	1	0	1	1	0	0	1	0	1	1	0	1	0	1	0	0	0	0	0	1	1	1	1	1	0	1	1	1	1	1	1	0	1	0	0	1	1	1	1	1	1	0	1	0	1	1	1
OPP_14	OPP	1	0	0	0	0	0	1	0	1	1	0	0	0	1	0	0	0	1	0	1	1	1	1	1	0	1	1	1	1	1	1	0	1	1	0	1	1	1	1	1	1	0	0	0	1	1	1
OPP_15	OPP	1	0	1	0	0	0	1	0	1	1	0	1	0	1	0	0	0	0	0	1	1	1	1	1	0	1	1	1	1	1	1	0	1	1	0	1	1	1	1	1	1	0	1	1	0	1	1
OPP_16	OPP	1	0	1	0	0	0	1	0	1	1	0	1	0	1	0	0	0	0	0	1	1	1	1	1	0	1	1	1	1	1	1	0	1	1	0	1	1	1	1	1	1	0	1	1	1	1	1
OPP_17	OPP	1	0	1	0	0	0	1	0	1	1	0	1	0	1	0	0	0	0	0	1	1	1	1	1	0	1	1	1	1	1	1	0	1	1	0	1	1	1	1	1	1	0	1	1	1	1	1
OPP_18	OPP	1	0	0	0	0	0	1	0	1	1	0	1	0	1	0	0	0	1	0	1	1	1	1	1	0	1	1	1	1	1	1	0	1	1	0	1	1	1	1	1	1	1	1	1	1	1	1
SH_1	SH	1	0	0	0	1	0	0	0	1	1	0	0	0	0	0	0	0	0	1	1	0	1	1	0	0	1	1	1	1	1	1	1	0	1	1	1	1	1	0	1	1	1	1	1	1	1	1
SH_2	SH	1	0	0	0	1	0	0	0	1	1	0	0	0	0	0	0	0	0	1	1	0	1	1	0	0	1	1	1	1	1	1	1	0	1	1	1	1	1	0	1	1	1	1	1	1	1	1
SH_3	SH	1	0	0	0	1	0	0	0	1	1	0	0	0	0	0	0	0	0	1	1	0	1	1	0	0	1	1	1	1	1	1	1	0	1	1	1	1	1	0	1	1	1	1	1	1	1	1
SH_4	SH	1	0	0	0	1	0	0	0	1	1	0	0	0	0	0	0	0	0	1	1	0	1	1	0	0	1	1	1	1	1	1	1	0	1	1	1	1	1	0	1	1	1	1	1	1	1	1
SH_5	SH	1	0	0	0	1	0	0	0	1	1	0	0	0	0	0	0	0	0	1	1	0	1	1	0	0	1	1	1	1	1	1	1	0	1	1	1	1	1	0	1	1	1	1	1	1	1	1
SH_6	SH	1	0	0	0	1	0	0	0	1	1	0	0	0	0	0	0	0	0	1	1	0	1	1	0	0	1	1	1	1	1	1	1	0	1	1	1	1	1	0	1	1	1	1	1	1	1	1
SH_7	SH	1	0	0	0	1	0	0	0	1	1	0	0	0	0	0	0	0	0	1	1	0	1	1	0	0	1	1	1	1	1	1	1	0	1	1	1	1	1	0	1	1	1	1	1	1	1	1
SH_8	SH	1	0	0	0	1	0	0	0	1	1	0	0	0	0	0	0	0	0	1	1	0	1	1	0	0	1	1	1	1	1	1	1	0	1	1	1	1	1	0	1	1	1	1	1	1	1	1
SH_9	SH	1	0	0	0	1	0	0	0	1	1	0	0	0	0	0	0	0	0	1	1	0	1	1	0	0	1	1	1	1	1	1	1	0	1	1	1	1	1	0	1	1	1	1	1	1	1	1
SH_10	SH	1	0	0	0	1	0	0	0	1	1	0	0	0	0	0	0	0	0	1	1	0	1	1	0	0	1	1	1	1	1	1	1	0	1	1	1	1	1	0	1	1	1	1	1	1	1	1
SH_11	SH	1	0	0	0	1	0	0	0	1	1	0	0	0	0	0	0	0	0	1	1	0	1	1	0	0	1	1	1	1	1	1	1	0	1	1	1	1	1	0	1	1	1	1	1	1	1	1
SH_12	SH	1	0	0	0	1	0	0	0	1	1	0	0	0	0	0	0	0	0	1	1	0	1	1	0	0	1	1	1	1	1	1	1	0	1	1	1	1	1	0	1	1	1	1	1	1	1	1
