# Supplementary material for: Poa secunda local collections and commercial releases: A genotypic evaluation
Source: PLoS One. 2017 Apr 3;12(4):e0173221. doi: 10.1371/journal.pone.0173221 (PMC5378323; doi:10.1371/journal.pone.0173221)
Supplement: S2 Dataset — Latitude, longitude, insolation (watt hrs./sq. m), aspect and elevation (m) for all local Poa secunda collection sites. (TXT) [file pone.0173221.s002.txt]

site	lat	long	watt hrs/sq. m	aspect	elevation (m)
A	46.714711	113.999636	103168.8438	212.009994	1506
B	46.698656	114.021328	83656.88281	296.570007	1160
C	46.701517	114.01345	97635.29688	198.429992	1230
D	46.6768	113.999636	90868.88281	113.199996	1213
E	46.678153	114.004578	106023.1641	189.160003	1200
G	46.691819	113.987786	113019.6016	189.779998	1447
F	46.714244	113.996767	97435.27344	225	1538
